# Supplementary material for: Gene Expression Profiles of Methyltransferases and Demethylases Associated with Metastasis, Tumor Invasion, CpG73 Methylation, and HPV Status in Head and Neck Squamous Cell Carcinoma
Source: Curr Issues Mol Biol. 2023 May 27;45(6):4632–46. doi: 10.3390/cimb45060294 (PMC10297334; doi:10.3390/cimb45060294)
Supplement: Supplementary file 1 [file cimb-45-00294-s001.zip]

Archive with 1 entries (1 files):
- cimb-2320111-supplementary.pdf
